# Supplementary material for: Butyrate in Human Milk: Associations with Milk Microbiota, Milk Intake Volume, and Infant Growth
Source: Nutrients. 2023 Feb 11;15(4):916. doi: 10.3390/nu15040916 (PMC9963357; doi:10.3390/nu15040916)
Supplement: Supplementary file 1 [file nutrients-15-00916-s001.zip]

Archive with 1 entries (1 files):
- nutrients-2127514-supplementary.pdf
